# Supplementary material for: Enhanced motor noise in an autism subtype with poor motor skills
Source: Mol Autism. 2024 Sep 3;15:36. doi: 10.1186/s13229-024-00618-0 (PMC11370061; doi:10.1186/s13229-024-00618-0)
Supplement: Supplementary file 1 — Additional file1. [file 13229_2024_618_MOESM1_ESM.xlsx]

## Sheet: Table S1
NDA GUID	collection_id
NDARCE704EC9	2566		Supplementary Table 1: Global unique identifiers (GUIDs) for data originating from NDA.
NDARRW327CW4	2566		This table reports the NDA global unique identifiers (NDA GUID) for all individuals used from NDA, along with the collection ID from NDA that the data originated from.
NDARVR243CW4	2566
NDARMW735HZ6	2566
NDARME028GZP	2566
NDAR_INVYE465VVU	2566
NDARLF142KUR	2566
NDARCW145KBQ	2566
NDARUE731XU1	2566
NDAR_INVXV883AX2	2566
NDARMU274WTT	2566
NDARCC348EGK	2566
NDARLH555GW1	2566
NDARGR298PHV	2566
NDARJG454KRE	2566
NDAR_INVUT120BWM	2566
NDARGC705KGU	2566
NDARVL567ZEY	2566
NDARJY811HHQ	2566
NDARGW186EAX	2566
NDARLW894NXC	2566
NDAR_INVXJ720FYB	2566
NDARMT245LR5	2566
NDARHG244TGK	2566
NDARCG491XRM	2566
NDAR_INVZW498ZY7	2566
NDARPG990RZ1	2566
NDARJN858DPC	2566
NDARVV868YEN	2566
NDARYF882PW6	2566
NDARDT113MUR	2566
NDARHU403VZ7	2566
NDAR_INVUB429AW1	2566
NDAR_INVVB708AW6	2566
NDAR_INVTH201MV4	2566
NDAR_INVKC960RML	2566
NDARPW019JKB	2566
NDARXP529XJP	2566
NDARZF842EEL	2799
NDARPU732KJY	2799
NDARML940MNE	2799
NDARBN702KDX	2799
NDARMM624CDT	2799
NDARVK387TUM	2799
NDARMT947RUH	2799
NDARJT954FBA	2799
NDARZZ475MY1	2799
NDARXT082CBT	2799
NDARCN637ZKZ	2799
NDARCN539RLA	2799
NDARGZ555ANY	2799
NDARFK623MH7	2799
NDARJF785YW7	2799
NDARTX922URN	2254
NDARVR563GXK	2254
NDARCB492KC5	2254
NDARMV774ADE	2254
NDARHJ111MZP	2254
NDARJJ125YDC	2254
NDARAN547CVC	2254
NDARFH590BRX	2254
NDARDA329YDC	2254
NDARVG790BZ1	2254
NDARPY121MRM	2254
NDARVY384CNN	2254
NDARFE295WPT	2254
NDARUM640RW1	2254
NDARDC023VUE	2254
NDARUZ852NU9	2254
NDARWK129TV9	2254
NDARNA402BGQ	2254
NDARTC905VEC	2254
NDARUE555FR1	2254
NDARLV372UZ4	2254
NDARFF683XR1	2254
NDARGE911DJ0	2254
NDARZJ190UVK	2254
NDARFL175AHL	2254
NDARBX312JA1	2254
NDARRF844PVA	2254
NDARPA040THU	2254
NDARTU829HPM	2254
NDARZH241BA5	2254
NDARUF772DGX	2254
NDARTK195MYW	2254
NDARWE756LXP	2254
NDARJA983WGN	2254
NDAREV591PYA	2254
NDARPF227FHM	2254
NDARXJ906AU8	2254
NDARRY457XLA	2254
NDARKK883UVL	2254
NDARHN859CBK	2254
NDARWF255XGC	2254
NDARMB254EW0	2254
NDARNE550YAW	2254
NDARXB973HU7	2254
NDARVB136DKV	2254
NDARKG241RX0	2254
NDARPA071YL5	2254
NDARDN790NXM	2254
NDARCZ413RP0	2254
NDARNC070XUZ	2254
NDARUX669NVF	2254
NDARXD172ZBH	2254
NDARBY798MN5	2254
NDARBR950JUJ	2254
NDARDD183XUQ	2254
NDARFF654CP0	2254
NDAREG271VU1	2254
NDARPU863TL8	2254
NDARRE863PB2	2254
NDARDX641GJ9	2254
NDARLM160UP8	2254
NDARXK808ZA7	2254
NDARNP805LUD	2254
NDARLT915VY4	2254
NDARLY592KVV	2254
NDARGJ655LZG	2254
NDAREC632LHE	2254
NDARNW613DV3	2254
NDARKA093GMQ	2254
NDARNR449BVC	2254
NDARBT042VVC	2254
NDARVP275UT5	2254
NDARGV277BHT	2254
NDARRZ080HBA	2254
NDARUJ350ZR7	2254
NDARLW521MCJ	2254
NDARFU478UAV	2254
NDARJB054EZ7	2254
NDARFY592VLN	2254
NDARNP434VZC	2254
NDARNC510TFB	2254
NDARTP385HMA	2254
NDAREX682RR5	2254
NDARRN520HF8	2254
NDARCB118RF2	2254
NDARNB921AYK	2254
NDARFD183ZN9	2254
NDARBC212EMT	2254

## Sheet: Table S2
Autism group			TD group
Variable	n		Variable	n
MABC-2 (total)	156		MABC-2	149
· MABC-2 - IRCCS-MEDEA	94		· MABC-2 - IRCCS-MEDEA	93
· MABC-2 - NDA	62		· MABC-2 - NDA	56
General cognitive level	89		reach-to-drop (all movement)	79
ADOS	92		reach-to-drop (segmentation)	73
SRS	74
Early motor development (age at the independent walking)	71
Early language development (age at first words)	54
reach-to-drop (all movement)	70
reach-to-drop (segmentation)	64
Supplementary Table 2a. Sample sizes per each analysis.
This table reports sample sizes for the autism and the TD groups with for each separate analysis.
Dataset- experimental group	Sample size (F)	Age mean	Age SD	MABC2-MD mean	MABC2-MD SD	MABC2-AC mean	MABC2-AC SD	MABC2-BL mean	MABC2-BL SD	MABC2-Total mean	MABC2-Total SD
NDA - ASD	62(12)	11.0185	1.61208	5.08065	2.66918	6.45161	3.06047	5.91935	3.02068	4.62903	2.45773
NDA - DCD	23(9)	11.9861	2.16417	4.86957	2.30226	6.82609	3.00987	6.21739	2.8597	4.73913	1.8394
NDA - TD	56(12)	11.0921	1.60363	8.89286	2.90879	10.8036	3.07139	9.10714	2.85198	9.32143	2.61539
IRCCS-MEDEA - ASD	94(17)	7.37326	2.40829	5.6383	2.77024	6.95745	2.69972	5.98936	2.45166	5.02128	2.39614
IRCCS-MEDEA - TD	93(23)	7.30735	2.40153	9.10753	2.46481	9.65591	2.86089	10.086	2.63198	9.3871	2.23622
Supplementary Table 2.b. Demographics of each dataset (NDA and IRCCS-MEDEA).
This table reportd the demographics carachteristic of each dataset divided by experimental group (ASD,DCD,TD), Including the sample size and the mean and standard deviaiton (SD) for each of MABC2 subscales and the total score.

## Sheet: Table S3
variable	normality p	levene p	test type	test statistic	p	Cohen's d	Mean High	SD High	Mean Low	SD Low
Age (years)	0.003014	0.8909	wilcox	1270	0.2061	0.29	7.70578	2.43225	7.01119	2.35541
General cognitive level (IQ/DQ)	0.2419	0.495	t-test	3.298	0.001418	0.698	92.7551	20.2068	79.25	18.3705
SRS Total Scores	3.561e-05	0.896	wilcox	1030	0.8383	0.055	72.5417	14.3155	73.3182	14.0295
ADOS Total CSS	0.002624	0.2047	wilcox	640	0.6899	0.097	6.21951	1.66602	6.39394	1.9193
ADOS Social Affect (SA)	0.009703	0.3	wilcox	624	0.9672	0.034	6.55	1.79672	6.48387	2.0796
ADOS Restricted Repetitive Behavior (RRB)	7.648e-06	0.9163	wilcox	618.5	0.9906	0.009	6.15	2.21359	6.12903	2.44598
Early motor development (age at independent walking)	0.002049	0.05148	wilcox	417.5	0.01507	0.669	13.6667	2.60608	15.7632	3.62002
Early language development (age at first words)	4.026e-08	0.2039	wilcox	343.5	0.9564	0.3	17.75	9.23879	21.9118	17.5661
Supplementary Table 3.a. Motor subtypes difference in age, cognitive skill, autism core symptoms and early developmental milestones.
This table report statistical analysis to assess differences in autism motor subtype for non-motor features. Each feature was test for normality and homoscedasticity, the appropriate parametric (t-test) or non-parametric (Wilcox test) was applied. T statistics and p values are reported. The effect size was also estimated with the Cohen’s d. Mean and standard deviation (SD) for each subytpe were r…
Subtype	Sample size (F)	MABC2-MD mean	MABC2-MD SD	MABC2-AC mean	MABC2-AC SD	MABC2-BL mean	MABC2-BL SD	MABC2-Total mean	MABC2-Total SD
High	87(20)	7	2.40639	7.35632	3.04225	7.56322	2.00407	6.47126	1.80979
Low	69(9)	3.42029	1.5756	6	2.40098	3.94203	1.97696	2.84058	1.32424
Supplementary Table 3.b. Demographic description of autim motor subtypes.
This table reportd the demographics carachteristic of each sutype, Including the sample size and the mean and standard deviaiton (SD) for each of MABC2 subscales and the total score.

## Sheet: Table S4
	All Groups		TD vs Autism High		TD vs Autism Low		Autism High vs Autism Low
Effect	F-stat	p-value	F-stat	p-value	F-stat	p-value	F-stat	p-value
Group	9.43	0.000147	0.4582	0.4999	21.36	1.148e-05	8.585	0.004739
Phase	0.102	0.75	3.11	0.08067	1.886	0.1728	0.1904	0.6641
Group*Phase	3.5	0.0329	4.545	0.0353	1.07	0.3035	4.941	0.02988
Supplementary Table 4. Statistics from linear mixed effect models for the motor kinematics task.
Linear mixed effect models were implemented whereby motor noise is the dependent variable.
Group, phase, and the group*phase interaction were modeled as fixed effects.
Age was modeled as a random effect with random intercepts and slopes grouped by subject.
These models were run on all data from all groups, and then again on specific pairwise comparisons of the 3 groups (TD, Autism High, Autism Low).

## Sheet: Table S5
	Comparison	t-stat	p-value	Cohen's d
Feedforward	TD - High	0.332	0.7412	0.07523
	TD - Low	-4.249	0.0001079	0.9924
	High - Low	-3.561	0.0007163	0.8741
Feedback	TD - High	-1.583	0.1188	0.3449
	TD - Low	-3.273	0.00215	0.7967
	High - Low	-1.551	0.1264	0.391
Drop	TD - High	-1.081	0.2833	0.2129
	TD - Low	-3.24	0.002064	0.693
	High - Low	-2.048	0.04509	0.5168
Supplementary Table 5. Post-hoc pairwise group comparisons of motor noise split by each phase of the motor kinematics task.
Pairwise t-tests were utilized to compare each pairwise grouping on each of the 3 phases in the motor kinematics task.
